# Supplementary material for: A Major Diplotaxis harra-Derived Bioflavonoid Glycoside as a Protective Agent against Chemically Induced Neurotoxicity and Parkinson’s Models; In Silico Target Prediction; and Biphasic HPTLC-Based Quantification
Source: Plants (Basel). 2022 Feb 27;11(5):648. doi: 10.3390/plants11050648 (PMC8912516; doi:10.3390/plants11050648)
Supplement: Supplementary file 1 [file plants-11-00648-s001.zip]

Archive with 1 entries (1 files):
- plants-1619370-supplementary.pdf
